# Supplementary material for: Changes in tooth size of Otaria byronia: an indicator of density-dependent effects?
Source: PeerJ. 2025 Mar 7;13:e18963. doi: 10.7717/peerj.18963 (PMC11892458; doi:10.7717/peerj.18963)
Supplement: Supplemental Information 2 [file peerj-13-18963-s002.csv]

ID	nGLG	GLGwidth	period	year of birth	decade
1343	3	1.02	harvest	NA	NA
1343	4	0.976	harvest	NA	NA
1343	5	0.983	harvest	NA	NA
1343	6	1.23	harvest	NA	NA
1343	7	1.31	harvest	NA	NA
1343	8	0.794	harvest	NA	NA
1343	9	1.27	harvest	NA	NA
1343	10	0.809	harvest	NA	NA
1393	2	1.02	harvest	NA	NA
1393	3	1.22	harvest	NA	NA
1393	4	1.2	harvest	NA	NA
1393	5	1.24	harvest	NA	NA
1393	6	0.995	harvest	NA	NA
1384	3	1	harvest	NA	NA
1384	5	0.985	harvest	NA	NA
1384	6	1	harvest	NA	NA
1384	7	1.03	harvest	NA	NA
1384	8	1.15	harvest	NA	NA
1384	9	1.11	harvest	NA	NA
1384	10	1.13	harvest	NA	NA
1384	11	1.13	harvest	NA	NA
1339	3	1.09	harvest	NA	NA
1339	4	1.14	harvest	NA	NA
1339	5	1.3	harvest	NA	NA
1339	6	1.25	harvest	NA	NA
1339	7	1.18	harvest	NA	NA
1339	8	0.664	harvest	NA	NA
1339	9	0.539	harvest	NA	NA
1339	10	0.685	harvest	NA	NA
1339	11	0.915	harvest	NA	NA
1395	2	1.06	harvest	NA	NA
1395	3	1.2	harvest	NA	NA
1395	4	1.25	harvest	NA	NA
1395	5	1.02	harvest	NA	NA
1395	6	0.893	harvest	NA	NA
1395	7	1.18	harvest	NA	NA
1395	8	0.701	harvest	NA	NA
1395	9	1.16	harvest	NA	NA
1191	2	1.1	harvest	NA	NA
1191	3	0.905	harvest	NA	NA
1191	4	1.11	harvest	NA	NA
1191	5	1.07	harvest	NA	NA
1191	6	1.05	harvest	NA	NA
1191	7	0.818	harvest	NA	NA
1191	8	0.797	harvest	NA	NA
1191	9	0.566	harvest	NA	NA
1191	10	0.697	harvest	NA	NA
1191	11	0.676	harvest	NA	NA
1315	2	1.09	harvest	NA	NA
1315	3	1.15	harvest	NA	NA
1315	4	1.18	harvest	NA	NA
1315	5	1.03	harvest	NA	NA
1312	3	1.11	harvest	NA	NA
1312	4	1.31	harvest	NA	NA
1312	5	1.16	harvest	NA	NA
1312	6	1.21	harvest	NA	NA
1312	7	1.22	harvest	NA	NA
1312	8	0.81	harvest	NA	NA
1331	3	0.872	harvest	NA	NA
1331	4	0.912	harvest	NA	NA
1331	5	1.06	harvest	NA	NA
1331	6	1.26	harvest	NA	NA
1331	7	1.23	harvest	NA	NA
1334	3	1.38	harvest	NA	NA
1334	4	1.03	harvest	NA	NA
1334	5	1.34	harvest	NA	NA
1334	6	1.23	harvest	NA	NA
1306	2	1.05	harvest	NA	NA
1306	3	1.85	harvest	NA	NA
1306	4	1.57	harvest	NA	NA
1302	2	0.737	harvest	NA	NA
1302	3	1.22	harvest	NA	NA
1302	4	1.36	harvest	NA	NA
1302	5	0.93	harvest	NA	NA
1302	6	0.738	harvest	NA	NA
1379	2	0.948	harvest	NA	NA
1379	3	1.09	harvest	NA	NA
1379	4	0.909	harvest	NA	NA
1379	5	1.25	harvest	NA	NA
1379	6	0.905	harvest	NA	NA
1379	7	1.11	harvest	NA	NA
1379	8	1.15	harvest	NA	NA
1379	9	0.938	harvest	NA	NA
1379	10	0.833	harvest	NA	NA
1379	11	0.833	harvest	NA	NA
1379	12	0.903	harvest	NA	NA
1379	13	0.834	harvest	NA	NA
1379	14	0.834	harvest	NA	NA
1379	15	0.606	harvest	NA	NA
1379	16	0.64	harvest	NA	NA
1190	2	1.04	harvest	NA	NA
1190	3	1.36	harvest	NA	NA
1190	4	1.02	harvest	NA	NA
1190	5	1.25	harvest	NA	NA
1190	6	1.34	harvest	NA	NA
1190	7	1.2	harvest	NA	NA
1190	8	1.21	harvest	NA	NA
1190	9	0.956	harvest	NA	NA
1190	10	1.11	harvest	NA	NA
1190	11	1.07	harvest	NA	NA
1373	3	0.901	harvest	NA	NA
1373	4	1.19	harvest	NA	NA
1373	5	1.3	harvest	NA	NA
1373	6	1.37	harvest	NA	NA
1373	7	1.37	harvest	NA	NA
1373	8	1.22	harvest	NA	NA
1373	9	0.845	harvest	NA	NA
1373	10	0.825	harvest	NA	NA
1373	11	0.969	harvest	NA	NA
1373	12	0.394	harvest	NA	NA
1373	13	0.497	harvest	NA	NA
1373	14	0.682	harvest	NA	NA
1381	2	0.998	harvest	NA	NA
1381	3	1.16	harvest	NA	NA
1381	4	0.897	harvest	NA	NA
1381	5	1.09	harvest	NA	NA
1381	6	1.04	harvest	NA	NA
1381	7	1.34	harvest	NA	NA
1381	8	0.815	harvest	NA	NA
1381	9	0.794	harvest	NA	NA
1329	3	1.04	harvest	NA	NA
1329	4	1.41	harvest	NA	NA
1329	5	1.25	harvest	NA	NA
1329	6	1.15	harvest	NA	NA
1329	7	1.19	harvest	NA	NA
1329	8	1.04	harvest	NA	NA
1329	9	0.87	harvest	NA	NA
1329	10	0.644	harvest	NA	NA
1322	2	0.776	harvest	NA	NA
1322	3	1.12	harvest	NA	NA
1322	4	1.28	harvest	NA	NA
1322	5	1.27	harvest	NA	NA
1322	6	0.923	harvest	NA	NA
1322	7	0.728	harvest	NA	NA
1322	8	1.11	harvest	NA	NA
1322	9	0.953	harvest	NA	NA
1322	10	0.846	harvest	NA	NA
1322	11	0.699	harvest	NA	NA
1383	2	1.08	harvest	NA	NA
1383	3	1.16	harvest	NA	NA
1383	4	1.05	harvest	NA	NA
1383	5	1.08	harvest	NA	NA
1383	6	1.13	harvest	NA	NA
1333	2	0.781	harvest	NA	NA
1333	3	0.917	harvest	NA	NA
1333	4	1.21	harvest	NA	NA
1333	5	0.765	harvest	NA	NA
1333	6	1.06	harvest	NA	NA
1333	7	0.639	harvest	NA	NA
1403	2	1.09	harvest	NA	NA
1403	3	1.23	harvest	NA	NA
1403	4	1.05	harvest	NA	NA
1405	2	0.804	harvest	NA	NA
1405	3	1.09	harvest	NA	NA
1405	4	1.13	harvest	NA	NA
1405	5	0.971	harvest	NA	NA
1413	2	0.88	harvest	NA	NA
1413	3	1.12	harvest	NA	NA
1413	4	0.912	harvest	NA	NA
1413	5	0.752	harvest	NA	NA
1414	2	0.987	harvest	NA	NA
1414	3	1.01	harvest	NA	NA
1414	4	0.97	harvest	NA	NA
1436	2	0.902	harvest	NA	NA
1436	3	0.93	harvest	NA	NA
1436	4	0.845	harvest	NA	NA
1436	5	1.1	harvest	NA	NA
1436	6	0.799	harvest	NA	NA
1436	7	0.736	harvest	NA	NA
1436	8	0.777	harvest	NA	NA
1436	9	0.714	harvest	NA	NA
1415	2	0.977	harvest	NA	NA
1415	3	0.979	harvest	NA	NA
1415	4	1.01	harvest	NA	NA
1415	5	0.797	harvest	NA	NA
192	3	1.53	postharvest	1979	1980
192	4	1.27	postharvest	1979	1980
192	5	1.48	postharvest	1979	1980
192	6	1.87	postharvest	1979	1980
192	7	1.66	postharvest	1979	1980
192	8	1.54	postharvest	1979	1980
199	3	1.37	postharvest	1981	1980
199	4	1.52	postharvest	1981	1980
199	5	1.32	postharvest	1981	1980
199	6	1.31	postharvest	1981	1980
199	7	1.39	postharvest	1981	1980
199	8	1.57	postharvest	1981	1980
199	9	1.11	postharvest	1981	1980
199	10	1.06	postharvest	1981	1980
201	3	1.42	postharvest	1980	1980
201	4	1.13	postharvest	1980	1980
201	5	1.13	postharvest	1980	1980
201	6	1.45	postharvest	1980	1980
201	7	1.41	postharvest	1980	1980
201	8	1.17	postharvest	1980	1980
201	9	0.848	postharvest	1980	1980
201	10	0.961	postharvest	1980	1980
201	11	0.824	postharvest	1980	1980
245	2	1.66	postharvest	1984	1980
245	3	1.58	postharvest	1984	1980
245	4	1.56	postharvest	1984	1980
245	5	1.43	postharvest	1984	1980
245	6	1.23	postharvest	1984	1980
245	7	1.21	postharvest	1984	1980
245	8	1.2	postharvest	1984	1980
250	7	1.62	postharvest	1984	1980
250	8	1.18	postharvest	1984	1980
250	9	1.11	postharvest	1984	1980
254	3	1.45	postharvest	1981	1980
254	4	1.41	postharvest	1981	1980
254	5	0.992	postharvest	1981	1980
254	6	1.3	postharvest	1981	1980
254	7	1.29	postharvest	1981	1980
254	8	1.13	postharvest	1981	1980
254	9	0.757	postharvest	1981	1980
254	10	0.798	postharvest	1981	1980
254	11	0.717	postharvest	1981	1980
254	12	0.654	postharvest	1981	1980
260	2	0.994	postharvest	1984	1980
260	3	1.1	postharvest	1984	1980
260	4	1.19	postharvest	1984	1980
260	5	1.62	postharvest	1984	1980
260	6	1.42	postharvest	1984	1980
260	7	1.69	postharvest	1984	1980
260	8	1.26	postharvest	1984	1980
260	9	1.17	postharvest	1984	1980
267	3	1.61	postharvest	1984	1980
267	4	1.53	postharvest	1984	1980
267	5	1.51	postharvest	1984	1980
267	6	1.42	postharvest	1984	1980
267	7	1.51	postharvest	1984	1980
267	8	1.12	postharvest	1984	1980
267	9	0.698	postharvest	1984	1980
357	2	1.16	postharvest	1983	1980
357	3	1.3	postharvest	1983	1980
357	4	1.33	postharvest	1983	1980
357	5	1.41	postharvest	1983	1980
357	6	1.43	postharvest	1983	1980
357	7	1.14	postharvest	1983	1980
357	8	1.12	postharvest	1983	1980
357	9	0.695	postharvest	1983	1980
357	10	0.799	postharvest	1983	1980
357	11	0.738	postharvest	1983	1980
377	3	1.51	postharvest	1985	1980
377	4	1.31	postharvest	1985	1980
377	5	1.31	postharvest	1985	1980
377	6	1.22	postharvest	1985	1980
377	7	1.5	postharvest	1985	1980
377	8	1.16	postharvest	1985	1980
377	9	0.971	postharvest	1985	1980
398	2	1.27	postharvest	1987	1980
398	3	1.41	postharvest	1987	1980
398	4	1.28	postharvest	1987	1980
398	5	1.24	postharvest	1987	1980
398	6	0.924	postharvest	1987	1980
398	7	0.951	postharvest	1987	1980
398	8	0.782	postharvest	1987	1980
424	2	1.27	postharvest	1982	1980
424	3	1.76	postharvest	1982	1980
424	4	1.71	postharvest	1982	1980
424	5	1.7	postharvest	1982	1980
424	6	1.62	postharvest	1982	1980
424	7	1.42	postharvest	1982	1980
424	8	1.26	postharvest	1982	1980
424	9	1.06	postharvest	1982	1980
424	10	0.988	postharvest	1982	1980
424	11	0.959	postharvest	1982	1980
426	2	1.65	postharvest	1984	1980
426	3	1.19	postharvest	1984	1980
426	4	1.24	postharvest	1984	1980
426	5	1.13	postharvest	1984	1980
426	6	1.52	postharvest	1984	1980
426	7	1.27	postharvest	1984	1980
426	8	1.19	postharvest	1984	1980
426	9	0.832	postharvest	1984	1980
426	10	0.812	postharvest	1984	1980
465	2	1.06	postharvest	1986	1980
465	3	1.05	postharvest	1986	1980
465	4	1.3	postharvest	1986	1980
465	5	1.24	postharvest	1986	1980
465	6	1.35	postharvest	1986	1980
465	7	1.52	postharvest	1986	1980
465	8	1.3	postharvest	1986	1980
465	9	0.92	postharvest	1986	1980
465	10	0.682	postharvest	1986	1980
465	11	0.636	postharvest	1986	1980
476	3	1.03	postharvest	1989	1980
476	4	1.02	postharvest	1989	1980
476	5	1.23	postharvest	1989	1980
476	6	1.18	postharvest	1989	1980
476	7	1.04	postharvest	1989	1980
476	8	0.942	postharvest	1989	1980
487	2	0.923	postharvest	1993	1990
487	3	0.888	postharvest	1993	1990
487	4	0.785	postharvest	1993	1990
487	5	0.887	postharvest	1993	1990
500	3	1.11	postharvest	1986	1980
500	4	1.09	postharvest	1986	1980
500	5	1.13	postharvest	1986	1980
500	6	1.47	postharvest	1986	1980
500	7	1.51	postharvest	1986	1980
500	8	1.26	postharvest	1986	1980
500	9	1.08	postharvest	1986	1980
500	10	0.841	postharvest	1986	1980
500	11	1.03	postharvest	1986	1980
500	12	0.891	postharvest	1986	1980
530	2	1.02	postharvest	1983	1980
530	3	1.52	postharvest	1983	1980
530	4	1.05	postharvest	1983	1980
530	5	1.16	postharvest	1983	1980
530	6	0.97	postharvest	1983	1980
530	7	1.09	postharvest	1983	1980
530	8	1.28	postharvest	1983	1980
534	2	1.11	postharvest	1988	1980
534	3	1.29	postharvest	1988	1980
534	4	1.17	postharvest	1988	1980
534	5	1.06	postharvest	1988	1980
534	6	1.05	postharvest	1988	1980
534	7	1.24	postharvest	1988	1980
534	8	1.07	postharvest	1988	1980
534	9	1.01	postharvest	1988	1980
534	10	0.909	postharvest	1988	1980
534	11	0.923	postharvest	1988	1980
534	12	0.763	postharvest	1988	1980
549	2	1.36	postharvest	1993	1990
549	3	1.24	postharvest	1993	1990
549	4	1.55	postharvest	1993	1990
549	5	1.2	postharvest	1993	1990
549	6	1.2	postharvest	1993	1990
549	7	1.12	postharvest	1993	1990
554	3	1.26	postharvest	1988	1980
554	4	1.43	postharvest	1988	1980
554	5	1.1	postharvest	1988	1980
554	6	1.44	postharvest	1988	1980
554	7	1.36	postharvest	1988	1980
554	8	0.947	postharvest	1988	1980
554	9	1.01	postharvest	1988	1980
554	10	0.887	postharvest	1988	1980
554	11	0.853	postharvest	1988	1980
591	3	1	postharvest	1993	1990
591	4	1.31	postharvest	1993	1990
591	5	1.15	postharvest	1993	1990
591	6	1.17	postharvest	1993	1990
591	7	1.42	postharvest	1993	1990
591	8	1.4	postharvest	1993	1990
591	9	1.32	postharvest	1993	1990
609	2	1.05	postharvest	1995	1990
609	3	1.51	postharvest	1995	1990
609	4	1.23	postharvest	1995	1990
609	5	0.905	postharvest	1995	1990
609	6	1.5	postharvest	1995	1990
609	7	1.27	postharvest	1995	1990
609	8	1.07	postharvest	1995	1990
637	2	1.24	postharvest	1997	1990
637	3	1.01	postharvest	1997	1990
637	4	0.964	postharvest	1997	1990
637	5	0.991	postharvest	1997	1990
637	6	1.01	postharvest	1997	1990
656	2	1.3	postharvest	2000	2000
656	3	1.46	postharvest	2000	2000
656	4	1.08	postharvest	2000	2000
669	2	1.26	postharvest	1999	1990
669	3	1.27	postharvest	1999	1990
669	4	1.4	postharvest	1999	1990
669	5	1.05	postharvest	1999	1990
669	6	0.964	postharvest	1999	1990
763	2	1.88	postharvest	1996	1990
763	3	1.44	postharvest	1996	1990
763	4	1.17	postharvest	1996	1990
763	5	1.61	postharvest	1996	1990
763	6	1.21	postharvest	1996	1990
763	7	1.06	postharvest	1996	1990
763	8	0.889	postharvest	1996	1990
763	9	0.761	postharvest	1996	1990
763	10	0.787	postharvest	1996	1990
763	11	1.1	postharvest	1996	1990
800	2	1.02	postharvest	1992	1990
800	3	1.05	postharvest	1992	1990
800	4	0.895	postharvest	1992	1990
800	5	0.778	postharvest	1992	1990
800	6	1.73	postharvest	1992	1990
800	7	1.51	postharvest	1992	1990
800	8	1.55	postharvest	1992	1990
800	9	1.08	postharvest	1992	1990
800	10	0.849	postharvest	1992	1990
800	11	1.08	postharvest	1992	1990
800	12	0.868	postharvest	1992	1990
800	13	0.744	postharvest	1992	1990
800	14	0.745	postharvest	1992	1990
804	3	1.15	postharvest	1992	1990
804	4	1.27	postharvest	1992	1990
804	5	1.46	postharvest	1992	1990
804	6	1.07	postharvest	1992	1990
804	7	1.44	postharvest	1992	1990
804	8	1.3	postharvest	1992	1990
804	9	1.03	postharvest	1992	1990
804	10	0.981	postharvest	1992	1990
804	11	0.777	postharvest	1992	1990
817	2	1.06	postharvest	1998	1990
817	3	1.21	postharvest	1998	1990
817	4	1.32	postharvest	1998	1990
817	5	1.35	postharvest	1998	1990
817	6	1.4	postharvest	1998	1990
817	7	1.32	postharvest	1998	1990
817	8	0.712	postharvest	1998	1990
821	2	1.33	postharvest	1990	1990
821	3	1.42	postharvest	1990	1990
821	4	1.79	postharvest	1990	1990
821	5	1.23	postharvest	1990	1990
821	6	1.32	postharvest	1990	1990
821	7	1.16	postharvest	1990	1990
821	8	1.38	postharvest	1990	1990
821	9	1.03	postharvest	1990	1990
821	10	0.825	postharvest	1990	1990
821	11	0.664	postharvest	1990	1990
821	12	0.618	postharvest	1990	1990
821	13	0.893	postharvest	1990	1990
821	14	0.733	postharvest	1990	1990
822	2	1.05	postharvest	1997	1990
822	3	1.17	postharvest	1997	1990
822	4	1.16	postharvest	1997	1990
822	5	1.08	postharvest	1997	1990
822	6	1.52	postharvest	1997	1990
822	7	1.6	postharvest	1997	1990
822	8	1.33	postharvest	1997	1990
822	9	1.11	postharvest	1997	1990
844	3	1.13	postharvest	1996	1990
844	4	1.56	postharvest	1996	1990
844	5	1.29	postharvest	1996	1990
844	6	1.19	postharvest	1996	1990
851	4	1.28	postharvest	1992	1990
851	5	1.39	postharvest	1992	1990
851	6	1.43	postharvest	1992	1990
851	7	1.34	postharvest	1992	1990
851	8	1.22	postharvest	1992	1990
851	9	1.26	postharvest	1992	1990
851	10	0.881	postharvest	1992	1990
851	11	0.878	postharvest	1992	1990
851	12	0.899	postharvest	1992	1990
888	2	1.3	postharvest	1998	1990
888	3	1.3	postharvest	1998	1990
888	4	1.47	postharvest	1998	1990
888	5	1.28	postharvest	1998	1990
888	6	1.47	postharvest	1998	1990
888	7	1.14	postharvest	1998	1990
888	8	0.938	postharvest	1998	1990
888	9	0.87	postharvest	1998	1990
895	2	1.41	postharvest	2000	2000
895	3	1.06	postharvest	2000	2000
895	4	1.24	postharvest	2000	2000
895	5	1.05	postharvest	2000	2000
895	6	1.4	postharvest	2000	2000
895	7	1.02	postharvest	2000	2000
924	2	1.05	postharvest	2001	2000
924	3	1.14	postharvest	2001	2000
924	4	1.19	postharvest	2001	2000
924	5	1.05	postharvest	2001	2000
924	6	1.16	postharvest	2001	2000
926	3	1.4	postharvest	1998	1990
926	4	1.15	postharvest	1998	1990
926	5	1.27	postharvest	1998	1990
926	6	1.24	postharvest	1998	1990
926	7	1.56	postharvest	1998	1990
926	8	1.03	postharvest	1998	1990
926	9	0.957	postharvest	1998	1990
936	2	1.3	postharvest	2000	2000
936	3	1.37	postharvest	2000	2000
936	4	1.06	postharvest	2000	2000
936	5	1.3	postharvest	2000	2000
936	6	1.31	postharvest	2000	2000
936	7	1.08	postharvest	2000	2000
939	3	1.11	postharvest	1998	1990
939	4	1.29	postharvest	1998	1990
939	5	1.25	postharvest	1998	1990
939	6	1.22	postharvest	1998	1990
939	7	1.41	postharvest	1998	1990
939	8	1.03	postharvest	1998	1990
939	9	1.19	postharvest	1998	1990
944	2	1.6	postharvest	2002	2000
944	3	1.11	postharvest	2002	2000
944	4	1.15	postharvest	2002	2000
944	5	1.1	postharvest	2002	2000
949	2	0.926	postharvest	1995	1990
949	3	1.19	postharvest	1995	1990
949	4	1.22	postharvest	1995	1990
949	5	1.18	postharvest	1995	1990
949	6	1.29	postharvest	1995	1990
949	7	0.963	postharvest	1995	1990
949	8	0.937	postharvest	1995	1990
949	9	0.913	postharvest	1995	1990
949	10	0.82	postharvest	1995	1990
949	11	0.937	postharvest	1995	1990
949	12	0.844	postharvest	1995	1990
949	13	0.798	postharvest	1995	1990
964	2	1.17	postharvest	1996	1990
964	3	1.43	postharvest	1996	1990
964	4	1.38	postharvest	1996	1990
964	5	1.15	postharvest	1996	1990
964	6	1.29	postharvest	1996	1990
964	7	1.39	postharvest	1996	1990
964	8	0.881	postharvest	1996	1990
964	9	0.865	postharvest	1996	1990
964	10	0.816	postharvest	1996	1990
964	11	0.418	postharvest	1996	1990
965	2	1.05	postharvest	1999	1990
965	3	1.03	postharvest	1999	1990
965	4	1.16	postharvest	1999	1990
965	5	1.23	postharvest	1999	1990
965	6	1.3	postharvest	1999	1990
965	7	1.18	postharvest	1999	1990
965	8	0.936	postharvest	1999	1990
966	2	1.12	postharvest	2003	2000
966	3	1.23	postharvest	2003	2000
966	4	1.25	postharvest	2003	2000
966	2	1.12	postharvest	2003	2000
966	3	1.23	postharvest	2003	2000
966	4	1.25	postharvest	2003	2000
1038	2	0.98	postharvest	2000	2000
1038	3	0.988	postharvest	2000	2000
1038	4	1.64	postharvest	2000	2000
1038	5	1.4	postharvest	2000	2000
1038	6	1.29	postharvest	2000	2000
1038	7	1.07	postharvest	2000	2000
1064	2	1.11	postharvest	2000	2000
1064	3	1.11	postharvest	2000	2000
1064	4	1.04	postharvest	2000	2000
1064	5	1.17	postharvest	2000	2000
1064	6	1.34	postharvest	2000	2000
1064	7	1.38	postharvest	2000	2000
1064	8	0.94	postharvest	2000	2000
1064	9	0.796	postharvest	2000	2000
1187	2	1.18	postharvest	2002	2000
1187	3	1.37	postharvest	2002	2000
1187	4	1.51	postharvest	2002	2000
1187	5	1.34	postharvest	2002	2000
1187	6	1.07	postharvest	2002	2000
1187	7	1.35	postharvest	2002	2000
1187	8	1.1	postharvest	2002	2000
1187	9	0.817	postharvest	2002	2000
1187	10	0.958	postharvest	2002	2000
1187	11	0.871	postharvest	2002	2000
1187	12	0.915	postharvest	2002	2000
1197	2	1.02	postharvest	2004	2000
1197	3	1.18	postharvest	2004	2000
1197	4	1.16	postharvest	2004	2000
1197	5	1.04	postharvest	2004	2000
1197	6	1.06	postharvest	2004	2000
1197	7	1.14	postharvest	2004	2000
1197	8	1.01	postharvest	2004	2000
1197	9	0.932	postharvest	2004	2000
1197	10	0.621	postharvest	2004	2000
1197	11	0.518	postharvest	2004	2000
1426	3	1.12	postharvest	2007	2000
1426	4	1.17	postharvest	2007	2000
1426	5	1.32	postharvest	2007	2000
1426	6	1.37	postharvest	2007	2000
1426	7	1.42	postharvest	2007	2000
1426	8	1.05	postharvest	2007	2000
1426	9	1.06	postharvest	2007	2000
