# Supplementary material for: Changes in tooth size of Otaria byronia: an indicator of density-dependent effects?
Source: PeerJ. 2025 Mar 7;13:e18963. doi: 10.7717/peerj.18963 (PMC11892458; doi:10.7717/peerj.18963)
Supplement: Supplemental Information 3 [file peerj-13-18963-s003.csv]

ID	period	age	tooth diameter	tooth length	body length
199	Postharvest	14	27.55	92.32	243
260	Postharvest	9	24.6	88.52	215
966	Postharvest	4	23.91	64.42	165
476	Postharvest	8	26.16	85.04	204
487	Postharvest	5	22.22	62.82	171
534	Postharvest	12	25.6	94.39	243
817	Postharvest	8	25.23	82.16	220
800	Postharvest	14	26.55	87.9	228
888	Postharvest	9	25.93	85.03	189
924	Postharvest	6	25.36	74.52	181
944	Postharvest	5	21.29	62.45	180
949	Postharvest	13	22.15	82.98	210
964	Postharvest	11	23.48	86.88	232
844	Postharvest	11	23.99	89.67	NA
926	Postharvest	9	25.98	87.93	207
398	Postharvest	8	24.15	86.3	229
500	Postharvest	12	24.15	98.45	240
554	Postharvest	12	24.42	89.72	249
591	Postharvest	9	26.49	88.06	239
609	Postharvest	8	28.18	77.35	210
822	Postharvest	9	26.58	81.62	210
965	Postharvest	8	28.9	79.24	222
1038	Postharvest	7	22.05	71.89	181
669	Postharvest	6	24.12	79.01	197
939	Postharvest	9	22.79	86.13	218
936	Postharvest	7	20.75	76.22	200
254	Postharvest	12	28.48	89.8	229
851	Postharvest	14	23.16	100.91	220
267	Postharvest	9	28.15	94.13	196
357	Postharvest	11	24.75	95.95	255
637	Postharvest	6	21.33	73.46	180
763	Postharvest	11	30.01	97.85	264
895	Postharvest	7	24.8	71.09	200
201	Postharvest	11	26.39	100.24	224
192	Postharvest	12	22.3	97.42	225
804	Postharvest	14	25.57	86.81	NA
549	Postharvest	7	25.37	78.99	212
821	Postharvest	16	26.77	89.4	NA
424	Postharvest	13	27.95	107.23	NA
245	Postharvest	8	22.8	79.22	205
250	Postharvest	9	27.35	90.01	218
465	Postharvest	11	22.15	90.41	262
530	Postharvest	9	22.05	77.6	197
1064	Postharvest	9	22.34	90.16	232
1187	Postharvest	13	24.41	92.22	221
1197	Postharvest	11	23.52	82.16	202
1426	Postharvest	11	25	94.05	215
656	Postharvest	4	22.04	61.68	168.5
426	Postharvest	11	23.61	96.31	205
377	Postharvest	9	22.82	86.35	NA
1343	harvest	10	20.68	95.7	NA
1393	harvest	6	21.79	69.3	NA
1384	harvest	11	26.55	93.67	NA
1339	harvest	11	23.72	78.99	NA
1395	harvest	9	19.98	74.4	NA
1191	harvest	11	19.97	90.71	NA
1315	harvest	5	19.97	64.93	NA
1312	harvest	8	23.5	75.82	NA
1331	harvest	7	19	74.75	NA
1334	harvest	7	27.01	79.07	NA
1306	harvest	4	21.7	61.38	NA
1302	harvest	7	20	71.24	NA
1379	harvest	16	23.88	86.9	NA
1190	harvest	13	27.41	86.81	NA
1373	harvest	14	24.97	75.41	NA
1381	harvest	9	22.26	75.61	NA
1329	harvest	10	23.97	96.22	NA
1322	harvest	11	25.61	82.02	NA
1383	harvest	6	22.15	80.62	NA
1333	harvest	7	23.4	70.91	NA
1403	harvest	5	20.87	63.8	NA
1405	harvest	6	21.68	69.65	NA
1413	harvest	5	21.37	62.52	NA
1414	harvest	5	17.85	65.49	NA
1436	harvest	10	25.12	79.78	NA
1415	harvest	6	20.18	65.79	NA
